# Supplementary material for: Non-linear threshold effects of kinesiophobia on exercise adherence in older adults with COPD: a segmented regression analysis
Source: Front Public Health. 2025 Nov 12;13:1668157. doi: 10.3389/fpubh.2025.1668157 (PMC12646917; doi:10.3389/fpubh.2025.1668157)
Supplement: Supplementary file 1 [file Table_1.xlsx]

## Sheet: COPDRaw data on exercise adhere
ID	Gender	Age (years)	Marital status	Degree of education	Monthly per capita household income (yuan)	Place of residence	BMI（kg/m2）	Duration of COPD	Number of hospitalizations in the past year	mMRC classification	GOLD classification	Chronic Pain	Anxiety	Kinesiophobia	Exercise Adherence
COPD271	男	60~69	Married	High school/technical secondary school	3000~5000	Township/countryside	18.5~23.9	5~10	1time	2	Bgroup	yes	yes	>37points	44.35
COPD106	女	60~69	Married	Primary school and below	<3000	Cities	<18.5	>10	0time	2	Bgroup	No	yes	≤37points	29.2386
COPD325	女	70~79	Married	Junior high school	>5000	Cities	≥24	<5	1time	3	Egroup	No	yes	>37points	45.343
COPD156	男	60~69	Married	High school/technical secondary school	<3000	Cities	18.5~23.9	<5	0time	2	Agroup	yes	yes	≤37points	34.5287
COPD244	男	60~69	Married	Primary school and below	<3000	Township/countryside	18.5~23.9	>10	1time	2	Egroup	yes	yes	>37points	41.878
COPD329	女	60~69	Married	Primary school and below	>5000	Township/countryside	18.5~23.9	<5	1time	4	Bgroup	yes	yes	>37points	31.2846
COPD025	男	60~69	Married	High school/technical secondary school	<3000	Cities	18.5~23.9	<5	≥2time	3	Bgroup	yes	yes	≤37points	41.0071
COPD142	男	70~79	Married	Junior high school	<3000	Township/countryside	18.5~23.9	>10	0time	2	Egroup	No	yes	≤37points	46.2716
COPD353	女	60~69	Married	Junior high school	3000~5000	Township/countryside	<18.5	<5	0time	2	Agroup	yes	No	≤37points	27.6146
COPD060	男	70~79	Married	College or above	>5000	Cities	18.5~23.9	>10	0time	2	Egroup	yes	yes	≤37points	28.9991
COPD240	男	70~79	Married	Primary school and below	3000~5000	Cities	18.5~23.9	<5	1time	2	Bgroup	No	yes	>37points	30.1543
COPD173	男	70~79	Married	Primary school and below	<3000	Cities	≥24	5~10	1time	1	Agroup	No	No	>37points	18.2398
COPD357	男	≥80	Married	Primary school and below	3000~5000	Township/countryside	18.5~23.9	>10	1time	2	Agroup	No	No	≤37points	29.4585
COPD185	女	70~79	Divorced/widowed/unmarried	Primary school and below	3000~5000	Cities	18.5~23.9	5~10	≥2time	3	Egroup	No	yes	≤37points	26.2377
COPD110	男	70~79	Married	Primary school and below	<3000	Cities	≥24	<5	≥2time	1	Bgroup	yes	No	≤37points	41.4201
COPD086	男	70~79	Married	Junior high school	<3000	Township/countryside	18.5~23.9	<5	1time	1	Bgroup	yes	yes	>37points	37.2457
COPD098	女	70~79	Married	Primary school and below	3000~5000	Cities	18.5~23.9	>10	1time	1	Bgroup	yes	No	≤37points	35.0381
COPD295	男	70~79	Divorced/widowed/unmarried	High school/technical secondary school	3000~5000	Cities	≥24	5~10	0time	2	Egroup	No	yes	≤37points	32.1813
COPD125	男	60~69	Married	Primary school and below	<3000	Township/countryside	≥24	>10	0time	3	Agroup	No	yes	>37points	28.1183
COPD114	男	70~79	Married	Primary school and below	>5000	Cities	<18.5	5~10	0time	4	Bgroup	yes	yes	>37points	31.8578
COPD067	男	70~79	Married	Junior high school	>5000	Cities	<18.5	>10	≥2time	2	Egroup	yes	No	>37points	33.9188
COPD259	男	60~69	Married	High school/technical secondary school	>5000	Cities	≥24	5~10	≥2time	1	Egroup	yes	No	>37points	51.7747
COPD310	男	70~79	Married	High school/technical secondary school	<3000	Township/countryside	<18.5	5~10	≥2time	1	Egroup	No	No	>37points	38.4314
COPD096	男	70~79	Married	Primary school and below	3000~5000	Township/countryside	18.5~23.9	5~10	0time	2	Egroup	yes	yes	>37points	30.6357
COPD209	男	≥80	Married	High school/technical secondary school	<3000	Township/countryside	≥24	<5	≥2time	3	Bgroup	yes	yes	>37points	31.9831
COPD181	男	≥80	Married	High school/technical secondary school	3000~5000	Township/countryside	≥24	5~10	1time	1	Egroup	No	No	≤37points	27.4291
COPD122	女	≥80	Married	College or above	<3000	Township/countryside	≥24	<5	0time	1	Bgroup	No	No	≤37points	32.6511
COPD002	男	60~69	Married	Primary school and below	3000~5000	Township/countryside	≥24	5~10	0time	1	Egroup	No	yes	>37points	27.8311
COPD112	男	≥80	Married	Junior high school	<3000	Township/countryside	≥24	5~10	1time	2	Egroup	yes	No	>37points	45.2945
COPD266	女	60~69	Married	High school/technical secondary school	<3000	Cities	≥24	5~10	0time	2	Egroup	No	yes	>37points	30.0621
COPD300	男	60~69	Married	High school/technical secondary school	>5000	Township/countryside	<18.5	<5	0time	3	Bgroup	No	yes	≤37points	41.5816
COPD075	女	60~69	Married	Primary school and below	<3000	Cities	18.5~23.9	5~10	1time	2	Agroup	yes	No	>37points	41.7216
COPD286	女	60~69	Married	Junior high school	3000~5000	Cities	18.5~23.9	>10	≥2time	3	Bgroup	yes	No	≤37points	22.3725
COPD201	男	70~79	Married	Primary school and below	>5000	Township/countryside	≥24	5~10	0time	2	Bgroup	No	yes	>37points	32.0719
COPD341	男	60~69	Married	Primary school and below	3000~5000	Township/countryside	≥24	5~10	1time	1	Egroup	No	No	≤37points	33.3548
COPD304	女	≥80	Married	Junior high school	3000~5000	Cities	≥24	>10	0time	1	Bgroup	No	No	>37points	19.5169
COPD011	女	60~69	Married	Primary school and below	<3000	Cities	≥24	<5	0time	3	Bgroup	yes	yes	≤37points	31.2151
COPD272	男	60~69	Married	Primary school and below	3000~5000	Township/countryside	18.5~23.9	5~10	≥2time	1	Egroup	No	No	>37points	21.0549
COPD261	男	70~79	Married	High school/technical secondary school	3000~5000	Township/countryside	18.5~23.9	<5	≥2time	3	Bgroup	yes	yes	>37points	19.6995
COPD061	女	≥80	Married	Primary school and below	<3000	Township/countryside	<18.5	5~10	≥2time	1	Egroup	yes	yes	>37points	28.292
COPD346	男	70~79	Married	Primary school and below	3000~5000	Cities	<18.5	<5	0time	1	Egroup	yes	No	>37points	33.6511
COPD282	男	≥80	Married	Junior high school	<3000	Cities	<18.5	>10	1time	1	Egroup	No	yes	>37points	28.9855
COPD158	女	70~79	Married	College or above	3000~5000	Township/countryside	18.5~23.9	>10	1time	3	Bgroup	yes	yes	>37points	36.544
COPD278	男	60~69	Married	Junior high school	<3000	Cities	≥24	<5	≥2time	2	Egroup	yes	yes	>37points	36.5022
COPD004	男	70~79	Married	Junior high school	>5000	Cities	≥24	5~10	≥2time	1	Agroup	No	No	>37points	20.9887
COPD229	男	60~69	Married	Primary school and below	3000~5000	Township/countryside	≥24	5~10	≥2time	2	Egroup	No	No	≤37points	48.9175
COPD198	男	70~79	Married	Primary school and below	>5000	Township/countryside	≥24	<5	0time	2	Egroup	No	yes	≤37points	22.312
COPD032	男	70~79	Married	High school/technical secondary school	<3000	Cities	<18.5	<5	≥2time	1	Egroup	yes	yes	>37points	40.8784
COPD182	男	≥80	Married	College or above	3000~5000	Cities	≥24	5~10	1time	1	Egroup	yes	yes	>37points	36.5806
COPD338	女	60~69	Married	Primary school and below	3000~5000	Cities	<18.5	5~10	≥2time	1	Egroup	No	yes	>37points	34.555
COPD264	男	60~69	Married	Primary school and below	<3000	Township/countryside	<18.5	5~10	0time	1	Agroup	yes	yes	>37points	34.2953
COPD036	女	60~69	Married	Primary school and below	3000~5000	Township/countryside	≥24	>10	0time	3	Bgroup	yes	yes	≤37points	39.7711
COPD088	男	60~69	Married	Primary school and below	<3000	Cities	18.5~23.9	>10	1time	2	Egroup	No	No	≤37points	47.0078
COPD262	男	70~79	Married	High school/technical secondary school	3000~5000	Cities	<18.5	>10	≥2time	4	Bgroup	yes	No	>37points	31.4609
COPD015	男	≥80	Married	Primary school and below	<3000	Township/countryside	≥24	5~10	≥2time	1	Agroup	yes	No	≤37points	22.7792
COPD195	女	60~69	Married	Primary school and below	<3000	Township/countryside	≥24	<5	0time	2	Egroup	yes	yes	>37points	33.3995
COPD170	女	60~69	Married	Junior high school	3000~5000	Township/countryside	18.5~23.9	5~10	≥2time	4	Egroup	No	yes	≤37points	34.5641
COPD165	男	60~69	Married	Junior high school	3000~5000	Cities	18.5~23.9	>10	1time	2	Egroup	No	No	≤37points	33.1107
COPD258	男	≥80	Married	Junior high school	3000~5000	Township/countryside	≥24	5~10	1time	3	Bgroup	yes	No	≤37points	31.6944
COPD024	男	70~79	Married	High school/technical secondary school	<3000	Cities	18.5~23.9	5~10	1time	2	Egroup	No	No	>37points	42.4286
COPD354	男	70~79	Married	Primary school and below	>5000	Township/countryside	≥24	5~10	1time	3	Bgroup	No	No	>37points	43.3365
COPD076	女	70~79	Married	Junior high school	3000~5000	Cities	<18.5	5~10	≥2time	1	Bgroup	No	No	>37points	29.2179
COPD163	男	70~79	Married	High school/technical secondary school	<3000	Cities	18.5~23.9	>10	≥2time	1	Bgroup	yes	No	>37points	26.386
COPD008	男	70~79	Married	Primary school and below	>5000	Cities	<18.5	>10	1time	2	Egroup	yes	No	>37points	19.2381
COPD126	男	≥80	Married	Junior high school	3000~5000	Township/countryside	<18.5	5~10	1time	2	Egroup	No	yes	≤37points	37.1181
COPD179	男	70~79	Married	Primary school and below	>5000	Cities	≥24	>10	≥2time	3	Agroup	No	yes	>37points	24.829
COPD084	男	70~79	Married	Primary school and below	>5000	Township/countryside	≥24	5~10	0time	3	Bgroup	No	No	>37points	23.2292
COPD263	男	60~69	Divorced/widowed/unmarried	High school/technical secondary school	<3000	Township/countryside	18.5~23.9	5~10	1time	1	Egroup	yes	yes	>37points	34.6553
COPD109	男	60~69	Married	Junior high school	3000~5000	Township/countryside	18.5~23.9	>10	0time	3	Egroup	yes	yes	≤37points	42.8859
COPD280	男	70~79	Married	Primary school and below	3000~5000	Cities	≥24	<5	0time	2	Bgroup	No	yes	>37points	32.1905
COPD189	男	70~79	Married	Primary school and below	3000~5000	Cities	18.5~23.9	<5	1time	2	Egroup	yes	No	>37points	40.5193
COPD037	女	≥80	Married	High school/technical secondary school	>5000	Township/countryside	18.5~23.9	>10	≥2time	3	Bgroup	yes	yes	≤37points	23.6132
COPD302	女	70~79	Married	Primary school and below	3000~5000	Township/countryside	≥24	<5	≥2time	1	Egroup	yes	yes	>37points	27.4513
COPD305	男	70~79	Divorced/widowed/unmarried	College or above	3000~5000	Township/countryside	≥24	>10	1time	1	Bgroup	No	No	≤37points	29.1663
COPD133	男	70~79	Married	Junior high school	>5000	Township/countryside	≥24	5~10	0time	2	Egroup	No	yes	≤37points	25.9809
COPD095	男	70~79	Married	Primary school and below	3000~5000	Cities	≥24	>10	1time	4	Bgroup	yes	yes	>37points	40.6844
COPD118	男	60~69	Married	Primary school and below	3000~5000	Township/countryside	<18.5	<5	0time	3	Bgroup	yes	No	>37points	43.3636
COPD351	男	60~69	Married	Primary school and below	<3000	Cities	≥24	>10	0time	3	Bgroup	yes	yes	≤37points	36.7988
COPD207	女	≥80	Married	Junior high school	<3000	Township/countryside	18.5~23.9	>10	≥2time	2	Egroup	yes	yes	>37points	26.7761
COPD102	男	≥80	Married	Primary school and below	3000~5000	Cities	18.5~23.9	5~10	1time	2	Bgroup	yes	yes	>37points	38.1644
COPD313	女	≥80	Married	High school/technical secondary school	3000~5000	Cities	18.5~23.9	<5	≥2time	2	Agroup	No	No	>37points	27.9729
COPD132	女	60~69	Married	Primary school and below	<3000	Cities	18.5~23.9	5~10	≥2time	4	Egroup	yes	yes	≤37points	29.5119
COPD174	女	≥80	Married	Primary school and below	3000~5000	Cities	18.5~23.9	5~10	1time	2	Bgroup	yes	yes	>37points	20.167
COPD200	女	60~69	Married	Primary school and below	<3000	Township/countryside	≥24	5~10	≥2time	2	Bgroup	No	yes	≤37points	30.0219
COPD031	女	70~79	Married	Primary school and below	3000~5000	Township/countryside	18.5~23.9	5~10	≥2time	3	Bgroup	No	yes	>37points	34.9162
COPD029	男	60~69	Married	Primary school and below	3000~5000	Township/countryside	18.5~23.9	>10	1time	3	Bgroup	No	yes	≤37points	39.27
COPD193	男	70~79	Married	High school/technical secondary school	<3000	Township/countryside	≥24	5~10	≥2time	3	Bgroup	No	yes	>37points	45.9927
COPD162	女	70~79	Married	Junior high school	<3000	Township/countryside	≥24	5~10	1time	2	Agroup	yes	yes	>37points	27.4932
COPD251	男	≥80	Divorced/widowed/unmarried	College or above	>5000	Cities	18.5~23.9	<5	1time	2	Agroup	No	No	>37points	23.2113
COPD069	女	60~69	Married	Primary school and below	3000~5000	Cities	<18.5	5~10	0time	2	Agroup	No	No	>37points	45.6871
COPD168	女	60~69	Married	Primary school and below	>5000	Township/countryside	≥24	5~10	≥2time	1	Egroup	No	No	≤37points	24.8411
COPD277	男	60~69	Married	Junior high school	<3000	Cities	18.5~23.9	>10	0time	3	Egroup	yes	No	>37points	33.2873
COPD138	女	60~69	Married	Primary school and below	<3000	Cities	18.5~23.9	>10	1time	4	Egroup	yes	yes	>37points	25.8604
COPD101	男	70~79	Married	Junior high school	<3000	Cities	18.5~23.9	5~10	0time	4	Agroup	No	No	>37points	31.6635
COPD050	女	70~79	Married	Junior high school	3000~5000	Cities	≥24	>10	1time	1	Bgroup	No	yes	>37points	37.7343
COPD206	男	70~79	Married	High school/technical secondary school	3000~5000	Township/countryside	≥24	<5	1time	2	Egroup	No	No	>37points	26.5914
COPD248	女	70~79	Married	High school/technical secondary school	3000~5000	Township/countryside	<18.5	5~10	0time	1	Egroup	No	yes	>37points	44.5865
COPD299	男	70~79	Married	High school/technical secondary school	>5000	Cities	≥24	>10	≥2time	1	Egroup	yes	No	>37points	32.9839
COPD066	女	60~69	Married	Junior high school	>5000	Township/countryside	<18.5	>10	1time	1	Egroup	yes	No	>37points	40.5313
COPD071	男	70~79	Married	Junior high school	3000~5000	Cities	<18.5	5~10	≥2time	4	Bgroup	yes	No	≤37points	32.3707
COPD164	男	60~69	Married	Primary school and below	>5000	Township/countryside	18.5~23.9	5~10	1time	1	Egroup	No	No	>37points	32.6877
COPD220	女	≥80	Married	Junior high school	3000~5000	Cities	<18.5	>10	1time	2	Egroup	yes	yes	>37points	26.5965
COPD336	女	60~69	Married	Primary school and below	<3000	Township/countryside	18.5~23.9	>10	1time	1	Bgroup	yes	No	>37points	46.0488
COPD003	女	60~69	Married	Primary school and below	3000~5000	Cities	≥24	>10	≥2time	3	Agroup	yes	yes	>37points	38.3598
COPD290	男	60~69	Married	High school/technical secondary school	<3000	Cities	≥24	<5	≥2time	2	Bgroup	No	yes	>37points	34.4421
COPD030	男	70~79	Married	Junior high school	<3000	Cities	18.5~23.9	>10	≥2time	3	Bgroup	yes	yes	>37points	40.952
COPD058	女	60~69	Married	Junior high school	<3000	Township/countryside	18.5~23.9	<5	≥2time	2	Egroup	yes	No	>37points	32.1654
COPD093	男	70~79	Married	Junior high school	3000~5000	Cities	<18.5	>10	≥2time	1	Bgroup	No	yes	>37points	30.7028
COPD099	男	≥80	Married	Junior high school	<3000	Township/countryside	≥24	>10	1time	3	Egroup	No	No	>37points	24.5496
COPD228	女	70~79	Divorced/widowed/unmarried	Primary school and below	3000~5000	Cities	18.5~23.9	>10	1time	1	Bgroup	No	yes	≤37points	38.265
COPD146	男	70~79	Married	Junior high school	<3000	Cities	≥24	>10	1time	3	Egroup	yes	yes	≤37points	30.3302
COPD051	男	60~69	Married	Junior high school	3000~5000	Township/countryside	18.5~23.9	>10	1time	3	Egroup	No	No	≤37points	38.6404
COPD079	女	70~79	Married	High school/technical secondary school	3000~5000	Township/countryside	18.5~23.9	5~10	1time	4	Bgroup	No	No	>37points	24.1607
COPD059	男	70~79	Married	Junior high school	<3000	Cities	18.5~23.9	5~10	≥2time	1	Bgroup	yes	yes	>37points	25.4332
COPD161	女	60~69	Married	Junior high school	<3000	Cities	18.5~23.9	5~10	1time	1	Bgroup	No	No	≤37points	30.7777
COPD249	男	60~69	Married	College or above	3000~5000	Cities	≥24	5~10	≥2time	4	Egroup	yes	No	≤37points	42.4432
COPD213	女	70~79	Married	Primary school and below	3000~5000	Cities	≥24	<5	1time	2	Egroup	No	yes	>37points	45.1999
COPD243	女	60~69	Married	Junior high school	<3000	Cities	18.5~23.9	>10	0time	3	Bgroup	yes	No	>37points	37.5401
COPD149	女	70~79	Married	Junior high school	3000~5000	Township/countryside	≥24	<5	0time	2	Bgroup	yes	yes	>37points	26.0894
COPD117	男	≥80	Married	Primary school and below	>5000	Cities	<18.5	>10	0time	2	Bgroup	yes	yes	>37points	30.0086
COPD315	男	60~69	Married	Primary school and below	<3000	Township/countryside	18.5~23.9	>10	0time	3	Egroup	yes	yes	>37points	40.2936
COPD063	女	≥80	Married	High school/technical secondary school	>5000	Cities	18.5~23.9	5~10	1time	1	Egroup	No	yes	≤37points	29.5716
COPD044	女	60~69	Married	Junior high school	<3000	Cities	≥24	>10	0time	2	Egroup	yes	No	>37points	36.2107
COPD172	男	70~79	Married	Junior high school	3000~5000	Township/countryside	18.5~23.9	5~10	1time	2	Egroup	yes	No	>37points	45.7663
COPD312	男	60~69	Married	High school/technical secondary school	<3000	Cities	18.5~23.9	>10	1time	2	Egroup	No	yes	>37points	42.4005
COPD027	男	70~79	Married	Junior high school	3000~5000	Cities	≥24	>10	1time	1	Egroup	No	yes	>37points	35.4242
COPD231	女	60~69	Married	High school/technical secondary school	3000~5000	Township/countryside	<18.5	5~10	1time	1	Egroup	yes	No	≤37points	35.3467
COPD120	男	60~69	Married	Primary school and below	>5000	Cities	≥24	<5	≥2time	2	Bgroup	yes	No	>37points	39.7148
COPD330	女	≥80	Married	High school/technical secondary school	3000~5000	Cities	≥24	>10	1time	2	Egroup	No	yes	>37points	18.119
COPD145	男	70~79	Married	High school/technical secondary school	<3000	Township/countryside	18.5~23.9	5~10	0time	2	Egroup	No	No	≤37points	27.5716
COPD048	男	70~79	Married	Junior high school	3000~5000	Township/countryside	≥24	5~10	1time	4	Bgroup	No	yes	≤37points	29.5453
COPD092	男	70~79	Married	Junior high school	<3000	Township/countryside	18.5~23.9	>10	≥2time	1	Egroup	No	yes	>37points	13.2614
COPD327	男	70~79	Married	Primary school and below	3000~5000	Cities	18.5~23.9	5~10	1time	1	Egroup	No	No	≤37points	36.931
COPD105	女	60~69	Married	Primary school and below	3000~5000	Cities	≥24	5~10	≥2time	2	Egroup	No	No	≤37points	30.227
COPD254	男	60~69	Married	College or above	<3000	Township/countryside	18.5~23.9	5~10	≥2time	2	Egroup	yes	No	≤37points	43.5698
COPD326	男	≥80	Married	Junior high school	3000~5000	Cities	18.5~23.9	<5	≥2time	3	Bgroup	No	yes	≤37points	28.6125
COPD344	男	60~69	Married	Primary school and below	>5000	Township/countryside	18.5~23.9	>10	1time	1	Bgroup	yes	No	≤37points	31.0784
COPD270	男	60~69	Married	Primary school and below	3000~5000	Cities	18.5~23.9	5~10	1time	4	Bgroup	No	yes	>37points	23.8932
COPD128	女	70~79	Married	Primary school and below	3000~5000	Township/countryside	18.5~23.9	>10	1time	2	Agroup	yes	No	>37points	33.4805
COPD192	女	70~79	Married	Primary school and below	<3000	Cities	<18.5	5~10	1time	3	Egroup	No	yes	>37points	25.8243
COPD328	女	70~79	Married	Primary school and below	<3000	Cities	≥24	5~10	≥2time	3	Bgroup	yes	No	≤37points	46.4999
COPD068	男	60~69	Married	Primary school and below	3000~5000	Cities	≥24	5~10	0time	2	Egroup	No	No	≤37points	35.768
COPD007	男	≥80	Married	High school/technical secondary school	3000~5000	Township/countryside	≥24	5~10	≥2time	3	Bgroup	No	yes	>37points	24.4932
COPD343	女	60~69	Married	Primary school and below	3000~5000	Township/countryside	18.5~23.9	<5	1time	1	Bgroup	No	No	>37points	32.4996
COPD323	男	70~79	Married	College or above	<3000	Township/countryside	≥24	<5	≥2time	3	Egroup	yes	No	≤37points	38.8376
COPD052	男	70~79	Married	Primary school and below	3000~5000	Cities	≥24	<5	0time	1	Egroup	yes	yes	>37points	34.1018
COPD034	女	≥80	Married	Primary school and below	3000~5000	Cities	18.5~23.9	>10	1time	3	Bgroup	No	No	>37points	11.0229
COPD222	男	70~79	Married	Primary school and below	3000~5000	Cities	≥24	5~10	≥2time	3	Agroup	yes	yes	>37points	28.1175
COPD018	女	70~79	Divorced/widowed/unmarried	High school/technical secondary school	<3000	Township/countryside	≥24	>10	1time	2	Egroup	yes	yes	>37points	35.9109
COPD144	女	70~79	Married	High school/technical secondary school	>5000	Township/countryside	≥24	5~10	0time	1	Bgroup	No	No	>37points	32.0022
COPD143	女	60~69	Divorced/widowed/unmarried	Junior high school	<3000	Cities	18.5~23.9	5~10	0time	2	Bgroup	yes	No	>37points	32.1586
COPD127	男	60~69	Married	Junior high school	<3000	Cities	18.5~23.9	<5	1time	2	Egroup	yes	No	≤37points	40.6747
COPD235	女	70~79	Married	College or above	>5000	Township/countryside	≥24	>10	1time	1	Agroup	yes	yes	>37points	27.3789
COPD296	男	≥80	Divorced/widowed/unmarried	Junior high school	3000~5000	Township/countryside	<18.5	>10	≥2time	2	Agroup	yes	yes	≤37points	32.7986
COPD135	男	60~69	Married	Junior high school	3000~5000	Cities	18.5~23.9	5~10	1time	2	Bgroup	yes	yes	>37points	37.8754
COPD178	女	60~69	Married	Junior high school	<3000	Cities	18.5~23.9	<5	1time	2	Egroup	yes	No	≤37points	32.1369
COPD191	男	70~79	Married	Junior high school	<3000	Township/countryside	18.5~23.9	5~10	1time	2	Bgroup	yes	yes	>37points	21.9509
COPD324	女	70~79	Married	Junior high school	3000~5000	Cities	≥24	5~10	≥2time	2	Egroup	yes	No	≤37points	35.5279
COPD246	男	≥80	Married	Primary school and below	>5000	Township/countryside	≥24	>10	0time	2	Egroup	yes	yes	>37points	12.0324
COPD184	女	60~69	Married	Junior high school	3000~5000	Cities	≥24	>10	1time	4	Bgroup	No	No	>37points	44.125
COPD196	男	60~69	Married	High school/technical secondary school	<3000	Township/countryside	18.5~23.9	<5	0time	4	Bgroup	No	yes	>37points	34.3106
COPD064	女	≥80	Married	High school/technical secondary school	<3000	Cities	18.5~23.9	<5	≥2time	2	Egroup	No	No	≤37points	32.1882
COPD023	男	60~69	Married	Primary school and below	>5000	Cities	18.5~23.9	5~10	1time	3	Bgroup	No	yes	>37points	33.2612
COPD001	女	60~69	Married	High school/technical secondary school	3000~5000	Township/countryside	18.5~23.9	<5	1time	2	Egroup	yes	No	≤37points	29.1623
COPD107	女	≥80	Married	Junior high school	3000~5000	Cities	18.5~23.9	<5	0time	3	Bgroup	yes	yes	>37points	24.3088
COPD293	女	70~79	Married	Primary school and below	3000~5000	Township/countryside	≥24	>10	1time	4	Bgroup	yes	No	≤37points	25.9125
COPD233	男	70~79	Married	High school/technical secondary school	3000~5000	Cities	≥24	5~10	≥2time	2	Bgroup	yes	No	≤37points	43.3134
COPD065	女	60~69	Married	Primary school and below	<3000	Township/countryside	<18.5	<5	0time	2	Egroup	yes	No	≤37points	40.5483
COPD131	男	70~79	Divorced/widowed/unmarried	High school/technical secondary school	<3000	Cities	18.5~23.9	<5	0time	3	Bgroup	No	No	>37points	45.2857
COPD115	男	60~69	Married	Primary school and below	>5000	Township/countryside	≥24	<5	0time	2	Egroup	No	yes	≤37points	39.8921
COPD171	男	70~79	Married	High school/technical secondary school	<3000	Cities	<18.5	5~10	1time	1	Egroup	yes	No	>37points	20.3534
COPD306	女	60~69	Married	Primary school and below	>5000	Township/countryside	≥24	>10	1time	2	Bgroup	yes	yes	≤37points	32.8577
COPD169	男	70~79	Married	College or above	3000~5000	Township/countryside	≥24	<5	0time	2	Egroup	yes	No	≤37points	36.4339
COPD318	男	70~79	Married	Primary school and below	3000~5000	Township/countryside	18.5~23.9	5~10	0time	1	Egroup	No	yes	≤37points	36.8504
COPD155	女	70~79	Married	Junior high school	3000~5000	Cities	<18.5	<5	1time	3	Agroup	yes	yes	≤37points	29.2955
COPD230	男	70~79	Married	Primary school and below	3000~5000	Township/countryside	18.5~23.9	>10	0time	3	Bgroup	No	No	>37points	28.081
COPD274	男	60~69	Married	Junior high school	3000~5000	Cities	18.5~23.9	5~10	1time	1	Agroup	yes	yes	≤37points	46.0938
COPD041	女	≥80	Married	Primary school and below	>5000	Cities	18.5~23.9	5~10	1time	2	Egroup	yes	No	≤37points	21.0254
COPD340	男	≥80	Married	Junior high school	<3000	Township/countryside	<18.5	<5	0time	1	Bgroup	yes	No	≤37points	30.8201
COPD331	男	70~79	Married	Primary school and below	<3000	Cities	18.5~23.9	>10	≥2time	2	Bgroup	yes	No	>37points	38.4545
COPD091	男	70~79	Married	Primary school and below	3000~5000	Cities	18.5~23.9	5~10	≥2time	3	Egroup	yes	yes	≤37points	30.0981
COPD238	女	70~79	Married	High school/technical secondary school	3000~5000	Cities	18.5~23.9	5~10	1time	2	Egroup	yes	yes	≤37points	27.0037
COPD150	女	70~79	Married	Primary school and below	<3000	Cities	18.5~23.9	<5	1time	2	Egroup	yes	No	>37points	27.3726
COPD073	男	60~69	Married	Primary school and below	<3000	Township/countryside	≥24	5~10	0time	1	Bgroup	No	No	≤37points	25.5535
COPD273	男	70~79	Married	Primary school and below	3000~5000	Cities	<18.5	>10	0time	2	Bgroup	No	No	≤37points	41.6551
COPD218	女	≥80	Married	High school/technical secondary school	<3000	Cities	≥24	>10	≥2time	2	Bgroup	yes	No	≤37points	29.1529
COPD256	女	60~69	Married	Primary school and below	>5000	Township/countryside	≥24	<5	0time	2	Bgroup	yes	yes	>37points	28.5639
COPD167	男	≥80	Married	Primary school and below	3000~5000	Cities	18.5~23.9	5~10	1time	3	Egroup	No	No	>37points	24.0912
COPD211	女	70~79	Married	Junior high school	<3000	Cities	≥24	5~10	≥2time	2	Egroup	No	No	≤37points	24.648
COPD186	男	60~69	Married	Primary school and below	<3000	Cities	18.5~23.9	>10	0time	4	Egroup	yes	No	>37points	34.8254
COPD097	男	70~79	Married	High school/technical secondary school	<3000	Cities	<18.5	>10	1time	3	Bgroup	yes	yes	≤37points	30.4565
COPD141	男	70~79	Divorced/widowed/unmarried	College or above	3000~5000	Township/countryside	≥24	5~10	1time	4	Bgroup	No	No	≤37points	34.2474
COPD042	男	70~79	Married	Primary school and below	3000~5000	Cities	18.5~23.9	<5	0time	3	Egroup	yes	yes	>37points	23.0921
COPD194	男	70~79	Married	College or above	3000~5000	Cities	≥24	5~10	1time	2	Egroup	yes	yes	>37points	37.3255
COPD342	男	60~69	Married	Primary school and below	>5000	Cities	<18.5	<5	1time	2	Bgroup	yes	yes	≤37points	39.5173
COPD022	女	60~69	Married	Junior high school	3000~5000	Cities	<18.5	5~10	0time	1	Egroup	No	No	>37points	38.5359
COPD020	女	60~69	Married	Primary school and below	3000~5000	Township/countryside	≥24	<5	1time	3	Bgroup	yes	No	>37points	31.2043
COPD255	女	60~69	Married	Junior high school	>5000	Cities	<18.5	>10	1time	2	Bgroup	yes	No	≤37points	42.6581
COPD028	男	70~79	Married	College or above	>5000	Cities	≥24	>10	0time	2	Bgroup	yes	yes	>37points	17.8626
COPD056	女	60~69	Married	College or above	>5000	Cities	≥24	5~10	0time	1	Egroup	yes	No	>37points	35.0367
COPD134	女	70~79	Married	Primary school and below	>5000	Cities	18.5~23.9	<5	0time	1	Bgroup	No	yes	>37points	33.4271
COPD332	男	60~69	Divorced/widowed/unmarried	Junior high school	<3000	Cities	≥24	5~10	1time	1	Bgroup	No	yes	>37points	42.0472
COPD308	男	60~69	Married	Primary school and below	<3000	Township/countryside	18.5~23.9	5~10	0time	2	Egroup	No	yes	≤37points	43.3263
COPD288	女	70~79	Married	Junior high school	3000~5000	Cities	≥24	>10	≥2time	1	Egroup	No	No	>37points	28.5622
COPD159	女	70~79	Married	High school/technical secondary school	3000~5000	Cities	≥24	5~10	≥2time	2	Egroup	yes	No	>37points	26.2773
COPD140	女	60~69	Divorced/widowed/unmarried	College or above	<3000	Township/countryside	18.5~23.9	<5	1time	3	Egroup	No	No	≤37points	42.5191
COPD049	男	70~79	Married	Primary school and below	<3000	Cities	18.5~23.9	<5	1time	2	Bgroup	yes	yes	≤37points	26.8706
COPD289	女	60~69	Married	Primary school and below	<3000	Township/countryside	18.5~23.9	>10	0time	3	Egroup	yes	yes	>37points	36.9307
COPD103	男	≥80	Married	Primary school and below	3000~5000	Cities	<18.5	>10	≥2time	1	Egroup	No	No	>37points	32.2989
COPD017	男	70~79	Married	Junior high school	3000~5000	Township/countryside	18.5~23.9	5~10	0time	4	Agroup	yes	No	>37points	30.7485
COPD275	男	≥80	Divorced/widowed/unmarried	Junior high school	3000~5000	Cities	18.5~23.9	5~10	0time	3	Egroup	yes	No	>37points	31.0975
COPD276	男	60~69	Married	Junior high school	3000~5000	Cities	≥24	>10	≥2time	1	Bgroup	yes	yes	>37points	50.3108
COPD317	男	70~79	Married	Junior high school	3000~5000	Cities	≥24	<5	≥2time	1	Egroup	No	yes	>37points	38.6583
COPD257	女	≥80	Married	Primary school and below	3000~5000	Cities	18.5~23.9	5~10	0time	3	Egroup	No	No	≤37points	32.6779
COPD139	女	70~79	Divorced/widowed/unmarried	Junior high school	>5000	Cities	18.5~23.9	>10	≥2time	1	Bgroup	yes	yes	>37points	35.0452
COPD045	女	60~69	Married	Junior high school	3000~5000	Township/countryside	18.5~23.9	>10	0time	3	Agroup	No	yes	≤37points	38.2088
COPD040	男	70~79	Married	Junior high school	3000~5000	Township/countryside	<18.5	5~10	1time	1	Bgroup	No	No	≤37points	26.2941
COPD085	女	≥80	Married	College or above	<3000	Cities	18.5~23.9	>10	≥2time	2	Bgroup	yes	No	>37points	26.3532
COPD005	男	70~79	Married	Junior high school	3000~5000	Cities	18.5~23.9	5~10	0time	2	Bgroup	No	No	>37points	35.6314
COPD175	女	≥80	Married	Junior high school	<3000	Cities	≥24	5~10	1time	3	Bgroup	yes	yes	>37points	29.6859
COPD294	男	70~79	Married	Primary school and below	3000~5000	Cities	18.5~23.9	>10	≥2time	2	Bgroup	yes	No	≤37points	28.7512
COPD216	男	60~69	Married	Junior high school	3000~5000	Cities	≥24	>10	1time	3	Egroup	yes	yes	>37points	38.6091
COPD247	男	70~79	Married	Primary school and below	3000~5000	Township/countryside	≥24	5~10	0time	4	Agroup	No	No	>37points	24.7463
COPD104	女	70~79	Married	Junior high school	<3000	Township/countryside	18.5~23.9	>10	1time	3	Egroup	yes	yes	>37points	32.6527
COPD021	男	60~69	Married	Junior high school	3000~5000	Cities	<18.5	5~10	1time	1	Bgroup	yes	yes	>37points	37.7032
COPD183	男	60~69	Married	Junior high school	3000~5000	Cities	≥24	5~10	1time	2	Bgroup	yes	No	>37points	42.7981
COPD335	男	70~79	Married	Primary school and below	<3000	Cities	18.5~23.9	5~10	≥2time	2	Bgroup	yes	No	>37points	20.5058
COPD123	男	70~79	Divorced/widowed/unmarried	Primary school and below	3000~5000	Township/countryside	18.5~23.9	<5	1time	1	Bgroup	yes	No	≤37points	33.6938
COPD074	女	60~69	Married	Primary school and below	<3000	Cities	18.5~23.9	5~10	1time	2	Egroup	No	yes	>37points	36.8378
COPD252	男	60~69	Married	High school/technical secondary school	<3000	Township/countryside	18.5~23.9	<5	≥2time	2	Bgroup	No	No	≤37points	36.3466
COPD038	女	60~69	Married	Primary school and below	>5000	Cities	<18.5	<5	≥2time	2	Bgroup	No	No	≤37points	33.9891
COPD223	男	70~79	Married	Junior high school	<3000	Cities	<18.5	>10	≥2time	2	Bgroup	No	No	>37points	43.9541
COPD283	男	60~69	Married	Junior high school	3000~5000	Cities	18.5~23.9	5~10	1time	3	Egroup	No	yes	≤37points	28.6993
COPD215	男	≥80	Married	Junior high school	<3000	Cities	18.5~23.9	>10	0time	1	Agroup	yes	yes	>37points	24.0856
COPD053	男	70~79	Married	Junior high school	<3000	Cities	<18.5	<5	≥2time	2	Agroup	No	yes	>37points	41.5403
COPD217	男	≥80	Married	High school/technical secondary school	3000~5000	Township/countryside	18.5~23.9	>10	1time	3	Bgroup	yes	yes	>37points	25.5474
COPD043	男	60~69	Married	Junior high school	<3000	Cities	18.5~23.9	>10	≥2time	2	Egroup	yes	No	>37points	35.5506
COPD062	男	≥80	Married	Junior high school	3000~5000	Cities	<18.5	5~10	≥2time	2	Agroup	No	No	>37points	30.4105
COPD154	女	60~69	Married	Primary school and below	3000~5000	Cities	≥24	<5	1time	3	Egroup	yes	No	≤37points	31.3396
COPD285	男	70~79	Married	Junior high school	<3000	Township/countryside	≥24	5~10	0time	1	Egroup	No	No	≤37points	35.3052
COPD204	女	≥80	Married	High school/technical secondary school	3000~5000	Township/countryside	18.5~23.9	>10	0time	1	Egroup	yes	yes	>37points	24.1989
COPD292	女	≥80	Married	Junior high school	<3000	Cities	≥24	5~10	0time	1	Bgroup	yes	yes	>37points	31.8406
COPD166	男	≥80	Married	High school/technical secondary school	3000~5000	Township/countryside	18.5~23.9	>10	≥2time	4	Egroup	yes	yes	>37points	20.6826
COPD078	男	70~79	Married	High school/technical secondary school	<3000	Cities	≥24	<5	1time	2	Bgroup	yes	yes	>37points	28.3763
COPD137	女	70~79	Married	Primary school and below	3000~5000	Cities	≥24	>10	1time	2	Bgroup	No	No	≤37points	37.3748
COPD322	男	70~79	Married	Junior high school	<3000	Cities	≥24	5~10	0time	3	Egroup	No	No	≤37points	26.082
COPD250	女	70~79	Married	Junior high school	<3000	Township/countryside	<18.5	<5	1time	1	Egroup	yes	No	≤37points	41.0058
COPD082	男	70~79	Married	Primary school and below	3000~5000	Cities	<18.5	>10	0time	2	Agroup	yes	yes	≤37points	36.8415
COPD006	男	70~79	Married	Primary school and below	>5000	Cities	<18.5	5~10	0time	1	Bgroup	No	No	>37points	49.928
COPD260	女	70~79	Married	Primary school and below	3000~5000	Cities	18.5~23.9	5~10	0time	4	Bgroup	No	No	>37points	31.519
COPD269	男	60~69	Married	Junior high school	<3000	Township/countryside	≥24	5~10	≥2time	3	Bgroup	yes	yes	≤37points	23.9095
COPD348	男	≥80	Married	Primary school and below	3000~5000	Township/countryside	18.5~23.9	>10	≥2time	2	Bgroup	yes	No	>37points	21.4762
COPD316	女	60~69	Married	Junior high school	3000~5000	Cities	18.5~23.9	5~10	1time	1	Bgroup	No	yes	>37points	21.8021
COPD281	女	60~69	Married	Junior high school	3000~5000	Cities	<18.5	>10	0time	3	Egroup	yes	yes	>37points	36.6045
COPD100	男	60~69	Married	Primary school and below	3000~5000	Township/countryside	<18.5	<5	0time	1	Bgroup	yes	yes	≤37points	44.2689
COPD337	女	≥80	Married	Primary school and below	<3000	Township/countryside	18.5~23.9	<5	1time	3	Egroup	yes	No	≤37points	44.262
COPD303	女	≥80	Married	High school/technical secondary school	3000~5000	Township/countryside	18.5~23.9	5~10	1time	3	Agroup	No	No	>37points	7.97058
COPD057	女	60~69	Married	Junior high school	<3000	Township/countryside	18.5~23.9	5~10	0time	2	Bgroup	yes	No	≤37points	35.3169
COPD090	女	60~69	Married	High school/technical secondary school	<3000	Cities	18.5~23.9	5~10	1time	3	Agroup	yes	yes	≤37points	36.3251
COPD298	女	60~69	Married	Primary school and below	<3000	Cities	18.5~23.9	>10	0time	2	Egroup	yes	yes	≤37points	38.1828
COPD202	男	70~79	Married	High school/technical secondary school	3000~5000	Township/countryside	≥24	<5	1time	2	Bgroup	yes	No	≤37points	33.379
COPD080	女	≥80	Married	High school/technical secondary school	3000~5000	Township/countryside	<18.5	5~10	0time	3	Egroup	No	No	≤37points	32.89
COPD267	女	60~69	Married	Junior high school	<3000	Cities	≥24	>10	0time	2	Egroup	yes	yes	>37points	38.4888
COPD180	男	60~69	Married	Primary school and below	>5000	Township/countryside	≥24	>10	≥2time	1	Egroup	yes	No	≤37points	31.9091
COPD203	女	70~79	Married	College or above	3000~5000	Cities	<18.5	5~10	≥2time	1	Bgroup	No	No	>37points	27.651
COPD239	男	70~79	Married	Primary school and below	<3000	Township/countryside	18.5~23.9	5~10	≥2time	2	Bgroup	yes	No	>37points	36.5064
COPD113	女	70~79	Married	Primary school and below	3000~5000	Cities	<18.5	>10	1time	2	Bgroup	yes	yes	≤37points	35.2693
COPD083	女	60~69	Married	Primary school and below	3000~5000	Cities	≥24	5~10	0time	1	Agroup	No	yes	>37points	39.9091
COPD130	男	60~69	Married	Primary school and below	3000~5000	Cities	18.5~23.9	>10	≥2time	2	Agroup	yes	yes	>37points	45.1662
COPD236	女	70~79	Married	Primary school and below	3000~5000	Township/countryside	≥24	>10	≥2time	3	Bgroup	No	No	≤37points	33.6512
COPD214	女	60~69	Divorced/widowed/unmarried	Primary school and below	3000~5000	Cities	≥24	5~10	1time	2	Bgroup	No	yes	≤37points	31.3226
COPD087	男	60~69	Married	Junior high school	3000~5000	Township/countryside	≥24	5~10	1time	1	Egroup	yes	yes	≤37points	36.7251
COPD070	男	60~69	Married	Junior high school	<3000	Township/countryside	<18.5	<5	≥2time	3	Agroup	No	yes	>37points	32.659
COPD197	男	60~69	Married	Junior high school	3000~5000	Cities	18.5~23.9	>10	1time	3	Egroup	No	yes	>37points	25.0833
COPD160	男	60~69	Married	High school/technical secondary school	<3000	Cities	≥24	<5	1time	2	Bgroup	No	No	>37points	25.8724
COPD121	男	60~69	Married	Junior high school	3000~5000	Township/countryside	18.5~23.9	5~10	1time	1	Bgroup	No	yes	>37points	35.9409
COPD234	女	60~69	Married	Primary school and below	<3000	Cities	18.5~23.9	5~10	1time	2	Egroup	yes	yes	≤37points	36.0388
COPD221	女	60~69	Married	Primary school and below	<3000	Cities	18.5~23.9	<5	1time	1	Egroup	yes	yes	≤37points	38.2723
COPD010	男	70~79	Married	Primary school and below	<3000	Cities	18.5~23.9	5~10	0time	2	Egroup	yes	No	≤37points	32.3602
COPD014	男	70~79	Married	Junior high school	<3000	Township/countryside	<18.5	5~10	≥2time	2	Bgroup	No	yes	>37points	39.8866
COPD039	女	70~79	Married	Primary school and below	3000~5000	Township/countryside	<18.5	>10	≥2time	1	Bgroup	yes	No	>37points	37.8572
COPD320	男	60~69	Married	Primary school and below	<3000	Cities	18.5~23.9	5~10	1time	1	Egroup	yes	yes	≤37points	29.7943
COPD152	女	70~79	Married	Primary school and below	3000~5000	Cities	<18.5	>10	0time	2	Agroup	yes	yes	>37points	19.0387
COPD265	男	70~79	Married	Primary school and below	3000~5000	Cities	<18.5	<5	0time	1	Bgroup	yes	yes	>37points	22.4058
COPD119	男	60~69	Married	Junior high school	>5000	Cities	<18.5	<5	≥2time	3	Agroup	yes	No	>37points	34.4489
COPD035	女	≥80	Married	Junior high school	3000~5000	Cities	≥24	>10	≥2time	4	Egroup	No	yes	>37points	20.1894
COPD033	女	70~79	Married	College or above	<3000	Township/countryside	≥24	>10	1time	3	Egroup	yes	No	>37points	22.4401
COPD016	男	60~69	Married	Junior high school	<3000	Township/countryside	<18.5	>10	0time	4	Bgroup	No	yes	≤37points	33.1874
COPD129	女	60~69	Married	Primary school and below	<3000	Cities	18.5~23.9	5~10	0time	2	Bgroup	No	No	≤37points	38.7208
COPD094	男	60~69	Married	Junior high school	<3000	Cities	<18.5	<5	1time	3	Egroup	yes	No	≤37points	42.9756
COPD055	女	70~79	Married	Primary school and below	3000~5000	Cities	≥24	>10	1time	2	Agroup	yes	yes	>37points	28.7385
COPD046	女	70~79	Married	Junior high school	<3000	Cities	≥24	>10	≥2time	3	Egroup	No	No	>37points	29.1249
COPD319	男	70~79	Married	Junior high school	3000~5000	Township/countryside	≥24	<5	0time	2	Bgroup	No	No	>37points	41.1286
COPD226	男	≥80	Married	College or above	<3000	Cities	<18.5	5~10	1time	2	Agroup	No	yes	>37points	42.1648
COPD187	女	70~79	Married	Junior high school	<3000	Cities	18.5~23.9	5~10	1time	2	Bgroup	yes	yes	>37points	28.1267
COPD242	男	70~79	Married	Junior high school	<3000	Cities	≥24	5~10	1time	3	Agroup	yes	No	>37points	19.5663
COPD009	女	60~69	Married	Primary school and below	3000~5000	Township/countryside	<18.5	5~10	0time	2	Egroup	yes	yes	>37points	32.6143
COPD012	女	70~79	Married	Primary school and below	3000~5000	Cities	≥24	>10	≥2time	2	Egroup	yes	yes	≤37points	28.9008
COPD245	女	60~69	Married	Primary school and below	3000~5000	Cities	18.5~23.9	>10	0time	2	Bgroup	yes	No	>37points	32.0036
COPD352	男	70~79	Married	Primary school and below	3000~5000	Cities	≥24	<5	0time	3	Egroup	yes	No	≤37points	31.5986
COPD108	男	70~79	Married	Junior high school	3000~5000	Cities	<18.5	<5	1time	3	Bgroup	yes	yes	>37points	38.2886
COPD314	女	70~79	Married	Primary school and below	<3000	Township/countryside	≥24	<5	≥2time	2	Bgroup	yes	No	>37points	26.4336
COPD136	男	70~79	Married	Primary school and below	>5000	Township/countryside	18.5~23.9	>10	1time	3	Egroup	No	No	≤37points	35.8011
COPD237	女	60~69	Married	Junior high school	>5000	Cities	18.5~23.9	>10	≥2time	1	Bgroup	yes	No	>37points	40.9825
COPD349	男	60~69	Married	College or above	<3000	Cities	<18.5	<5	1time	1	Egroup	yes	yes	≤37points	31.941
COPD355	男	≥80	Married	Junior high school	<3000	Cities	<18.5	5~10	1time	1	Egroup	yes	No	≤37points	20.8427
COPD339	女	70~79	Married	College or above	3000~5000	Township/countryside	≥24	<5	1time	2	Bgroup	yes	No	≤37points	36.5425
COPD224	女	≥80	Married	Primary school and below	>5000	Cities	18.5~23.9	<5	0time	2	Egroup	yes	No	>37points	22.9992
COPD176	女	≥80	Married	College or above	3000~5000	Township/countryside	18.5~23.9	>10	1time	3	Bgroup	No	yes	≤37points	32.5195
COPD208	女	≥80	Married	Primary school and below	<3000	Cities	18.5~23.9	<5	0time	2	Egroup	yes	No	>37points	20.1555
COPD232	女	70~79	Married	Primary school and below	<3000	Cities	≥24	>10	≥2time	1	Agroup	No	No	>37points	38.3956
COPD345	男	70~79	Married	High school/technical secondary school	3000~5000	Township/countryside	≥24	>10	≥2time	2	Bgroup	yes	yes	>37points	25.1182
COPD054	男	60~69	Married	High school/technical secondary school	<3000	Cities	≥24	5~10	0time	2	Egroup	yes	yes	≤37points	32.9332
COPD210	男	70~79	Married	Primary school and below	3000~5000	Township/countryside	18.5~23.9	5~10	≥2time	2	Agroup	No	No	>37points	21.4422
COPD013	女	60~69	Married	Primary school and below	>5000	Cities	<18.5	<5	≥2time	3	Egroup	yes	No	≤37points	43.6419
COPD081	女	60~69	Married	Junior high school	3000~5000	Cities	18.5~23.9	5~10	0time	2	Bgroup	yes	No	>37points	42.9047
COPD111	女	60~69	Married	Primary school and below	3000~5000	Cities	18.5~23.9	>10	1time	1	Egroup	yes	No	>37points	33.5658
COPD284	男	70~79	Married	Primary school and below	3000~5000	Cities	≥24	>10	1time	4	Bgroup	No	yes	≤37points	27.2648
COPD241	男	70~79	Married	High school/technical secondary school	<3000	Township/countryside	≥24	>10	0time	1	Egroup	No	yes	>37points	28.9342
COPD124	女	70~79	Married	Junior high school	<3000	Township/countryside	18.5~23.9	5~10	≥2time	3	Agroup	yes	No	≤37points	27.4319
COPD268	男	70~79	Married	Primary school and below	3000~5000	Cities	<18.5	5~10	1time	1	Bgroup	No	No	>37points	23.0252
COPD019	女	60~69	Married	Primary school and below	>5000	Cities	18.5~23.9	5~10	≥2time	2	Egroup	No	yes	≤37points	32.706
COPD147	男	70~79	Divorced/widowed/unmarried	High school/technical secondary school	3000~5000	Township/countryside	<18.5	>10	0time	3	Egroup	No	yes	≤37points	33.1305
COPD347	男	≥80	Married	Junior high school	<3000	Township/countryside	18.5~23.9	>10	1time	2	Egroup	yes	No	>37points	30.3638
COPD177	男	70~79	Married	Junior high school	3000~5000	Cities	18.5~23.9	<5	≥2time	2	Bgroup	No	yes	≤37points	28.1728
COPD297	男	60~69	Married	Junior high school	3000~5000	Cities	18.5~23.9	5~10	0time	3	Bgroup	No	No	>37points	40.7653
COPD356	男	70~79	Divorced/widowed/unmarried	Primary school and below	3000~5000	Township/countryside	≥24	<5	≥2time	2	Agroup	yes	yes	>37points	29.1969
COPD225	男	60~69	Divorced/widowed/unmarried	Junior high school	<3000	Cities	≥24	>10	1time	2	Bgroup	No	No	≤37points	40.7638
COPD188	男	70~79	Married	High school/technical secondary school	3000~5000	Cities	≥24	<5	1time	3	Agroup	No	yes	>37points	46.5496
COPD212	女	70~79	Divorced/widowed/unmarried	Junior high school	<3000	Cities	<18.5	5~10	1time	4	Bgroup	yes	yes	>37points	41.2349
COPD253	男	60~69	Married	Junior high school	3000~5000	Cities	<18.5	5~10	≥2time	1	Bgroup	yes	yes	>37points	39.103
COPD089	女	70~79	Married	Primary school and below	<3000	Cities	18.5~23.9	5~10	≥2time	2	Egroup	yes	yes	>37points	25.6403
COPD219	女	70~79	Married	High school/technical secondary school	>5000	Township/countryside	≥24	>10	1time	2	Bgroup	yes	yes	≤37points	45.1785
COPD072	女	70~79	Married	Junior high school	>5000	Cities	18.5~23.9	5~10	0time	1	Egroup	yes	yes	>37points	46.3307
COPD301	男	60~69	Married	Primary school and below	<3000	Cities	≥24	5~10	0time	1	Bgroup	No	yes	>37points	31.75
COPD334	男	60~69	Married	Primary school and below	3000~5000	Township/countryside	18.5~23.9	<5	1time	3	Agroup	No	yes	>37points	42.1622
COPD047	男	60~69	Married	Junior high school	3000~5000	Township/countryside	18.5~23.9	>10	≥2time	1	Bgroup	No	No	≤37points	35.5312
COPD077	女	70~79	Married	Junior high school	3000~5000	Cities	≥24	>10	0time	2	Agroup	No	No	>37points	32.0632
COPD153	男	60~69	Married	High school/technical secondary school	>5000	Cities	18.5~23.9	5~10	0time	1	Bgroup	No	yes	≤37points	16.1104
COPD026	男	60~69	Married	College or above	>5000	Township/countryside	≥24	5~10	1time	2	Bgroup	yes	yes	≤37points	42.7917
COPD227	男	≥80	Married	Junior high school	<3000	Cities	≥24	>10	0time	2	Agroup	yes	No	>37points	29.3402
COPD307	男	70~79	Married	Primary school and below	>5000	Cities	<18.5	5~10	1time	1	Egroup	yes	No	>37points	40.351
COPD116	女	70~79	Married	College or above	<3000	Cities	18.5~23.9	5~10	1time	2	Bgroup	yes	yes	>37points	36.9215
COPD190	女	60~69	Married	High school/technical secondary school	>5000	Cities	18.5~23.9	5~10	1time	3	Egroup	yes	yes	>37points	37.2725
COPD311	女	≥80	Married	Junior high school	3000~5000	Cities	≥24	>10	1time	4	Egroup	No	No	≤37points	30.2397
COPD291	男	70~79	Married	High school/technical secondary school	3000~5000	Cities	18.5~23.9	>10	≥2time	1	Egroup	No	yes	≤37points	28.7298
COPD287	男	70~79	Married	Junior high school	3000~5000	Township/countryside	≥24	>10	0time	1	Egroup	No	yes	≤37points	35.4154
COPD151	男	70~79	Married	Primary school and below	<3000	Cities	≥24	>10	1time	1	Bgroup	yes	yes	>37points	29
COPD205	男	70~79	Married	Junior high school	3000~5000	Cities	≥24	5~10	1time	1	Egroup	No	yes	>37points	44.3854
COPD309	男	70~79	Married	Junior high school	3000~5000	Township/countryside	≥24	<5	0time	2	Egroup	No	No	≤37points	38.3444
COPD199	女	60~69	Married	College or above	3000~5000	Cities	<18.5	<5	0time	1	Bgroup	yes	yes	>37points	33.5587
COPD157	男	≥80	Married	Junior high school	<3000	Cities	<18.5	<5	0time	3	Egroup	No	No	>37points	26.0562
COPD148	男	60~69	Married	High school/technical secondary school	<3000	Township/countryside	≥24	<5	1time	2	Egroup	yes	No	≤37points	44.8601
COPD333	男	70~79	Married	Primary school and below	<3000	Cities	18.5~23.9	5~10	≥2time	1	Bgroup	yes	yes	≤37points	32.0988
COPD279	男	70~79	Married	Primary school and below	3000~5000	Cities	<18.5	<5	0time	1	Egroup	yes	yes	>37points	43.6899
COPD321	男	≥80	Married	Primary school and below	>5000	Township/countryside	18.5~23.9	5~10	1time	1	Egroup	yes	No	≤37points	21.2677
COPD350	男	60~69	Married	Junior high school	3000~5000	Township/countryside	18.5~23.9	5~10	1time	2	Bgroup	yes	yes	>37points	47.6697
